# Supplementary material for: A Mouse Model to Assess STAT3 and STAT5A/B Combined Inhibition in Health and Disease Conditions
Source: Cancers (Basel). 2019 Aug 22;11(9):1226. doi: 10.3390/cancers11091226 (PMC6770775; doi:10.3390/cancers11091226)
Supplement: Supplementary file 1 [file cancers-11-01226-s001.zip]

Archive with 1 entries (1 files):
- cancers-578563-SI.pdf
